# Supplementary material for: CXCR2 Levels Correlate with Immune Infiltration and a Better Prognosis of Triple-Negative Breast Cancers
Source: Cancers (Basel). 2021 May 12;13(10):2328. doi: 10.3390/cancers13102328 (PMC8151934; doi:10.3390/cancers13102328)
Supplement: Supplementary file 1 [file cancers-13-02328-s001.zip]

Archive with 1 entries (1 files):
- cancers-1196179-supplementary.pdf
